# Supplementary material for: AQSA—Algorithm for Automatic Quantification of Spheres Derived from Cancer Cells in Microfluidic Devices
Source: J Imaging. 2024 Nov 20;10(11):295. doi: 10.3390/jimaging10110295 (PMC11595607; doi:10.3390/jimaging10110295)
Supplement: Supplementary file 1 [file jimaging-10-00295-s001.zip]

Archive with 1 entries (1 files):
- jimaging-3226026-supplementary.pdf
